# Supplementary material for: Correlations between MSH2 and MSH6 Concentrations in Different Biological Fluids and Clinicopathological Features in Colorectal Adenocarcinoma Patients and Their Contribution to Fast and Early Diagnosis of Colorectal Adenocarcinoma
Source: Biomedicines. 2023 Dec 4;11(12):3213. doi: 10.3390/biomedicines11123213 (PMC10741075; doi:10.3390/biomedicines11123213)
Supplement: Supplementary file 1 [file biomedicines-11-03213-s001.zip]

Archive with 1 entries (1 files):
- biomedicines-2711862-supplementary.pdf
